# Supplementary material for: Combining the Peptide RWQWRWQWR and an Ethanolic Extract of Bidens pilosa Enhances the Activity against Sensitive and Resistant Candida albicans and C. auris Strains
Source: J Fungi (Basel). 2023 Aug 2;9(8):817. doi: 10.3390/jof9080817 (PMC10455339; doi:10.3390/jof9080817)
Supplement: Supplementary file 1 [file jof-09-00817-s001.zip]

Archive with 1 entries (1 files):
- jof-2445637-supplementary.pdf
